# Supplementary material for: Hyperspectral image analysis for CARS, SRS, and Raman data
Source: J Raman Spectrosc. 2015 Jun 14;46(8):727–34. doi: 10.1002/jrs.4729 (PMC4950149; doi:10.1002/jrs.4729)
Supplement: Supplementary file 2 — Supporting info item [file JRS-46-727-s002.zip]

Archive with 5 entries (5 files):
- HIA_Software_JRS/DropTargetList.class
- HIA_Software_JRS/HIA.chm
- HIA_Software_JRS/HIA.settings
- HIA_Software_JRS/HIA_v2_0.exe
- HIA_Software_JRS/run_HIA.bat
