# Supplementary material for: Hyperspectral image analysis for CARS, SRS, and Raman data
Source: J Raman Spectrosc. 2015 Jun 14;46(8):727–34. doi: 10.1002/jrs.4729 (PMC4950149; doi:10.1002/jrs.4729)
Supplement: Supplementary file 2 — Supporting info item [file JRS-46-727-s002.zip › HIA_Software_JRS/HIA.settings]

<?xml version="1.0" encoding="UTF-8"?>
<settings name="parallel" xmlns="urn:mathworks.matlab.settings" xsi:schemaLocation="urn:mathworks.matlab.settings settings.xsd" xmlns:xsi="http://www.w3.org/2001/XMLSchema-instance">
    <settings name="profiles">
        <settings name="MyProfile" visible="true">
            <key name="Description" visible="true">
                <string>
                    <value><![CDATA[Profile for HIA]]></value>
                </string>
            </key>
            <key name="ProjectComponent" visible="true" anytype="true">
            </key>
            <key name="SchedulerComponent" visible="true">
                <string>
                    <value><![CDATA[LocalProfile1SchedulerComponent]]></value>
                </string>
            </key>
        </settings>
    </settings>
    <settings name="schedulercomponents">
        <settings name="Local" visible="true">
            <settings name="LocalProfile1SchedulerComponent" visible="true">
                <key name="JobStorageLocation" visible="true">
                    <string minArraySize="0" maxArraySize="0" undef="true">
                    </string>
                </key>
                <key name="NumWorkers" visible="true" anytype="true">
                </key>
            </settings>
        </settings>
    </settings>
</settings>
