# Supplementary material for: Hyperspectral image analysis for CARS, SRS, and Raman data
Source: J Raman Spectrosc. 2015 Jun 14;46(8):727–34. doi: 10.1002/jrs.4729 (PMC4950149; doi:10.1002/jrs.4729)
Supplement: Supplementary file 2 — Supporting info item [file JRS-46-727-s002.zip › HIA_Software_JRS/run_HIA.bat]

HIA_v2_0.exe
pause
